# Supplementary material for: Dietary Intake and Diet Quality of Adult Survivors of Childhood Cancer and the General Population: Results from the SCCSS-Nutrition Study
Source: Nutrients. 2021 May 22;13(6):1767. doi: 10.3390/nu13061767 (PMC8224580; doi:10.3390/nu13061767)
Supplement: Supplementary file 1 [file nutrients-13-01767-s001.zip]

Archive with 1 entries (1 files):
- nutrients-1159188-supplementary.pdf
